# Supplementary material for: Genetic conflict between sexual signalling and juvenile survival in the three-spined stickleback
Source: BMC Evol Biol. 2016 Feb 29;16:52. doi: 10.1186/s12862-016-0613-4 (PMC4770703; doi:10.1186/s12862-016-0613-4)
Supplement: Additional file 1: — Individual-based traits and growth tank-based traits. (XLS 53 kb) [file 12862_2016_613_MOESM1_ESM.xls]

## Sheet: Individual traits
animal	sex	family	sire	dam	hatdate	exp	gtank	nspawn	mxred
1	f	1	a27	a19	12	c	b03	9	NA
2	m	1	a27	a19	12	c	b03	NA	12.8773
4	f	1	a27	a19	12	c	b03	11	NA
7	m	1	a27	a19	12	c	b03	NA	12.6403
10	f	1	a27	a19	12	c	b03	12	NA
11	m	1	a27	a19	12	w	c29	NA	14.0298
12	f	1	a27	a19	12	w	c29	9	NA
13	f	1	a27	a19	12	w	c29	4	NA
18	m	1	a27	a19	12	w	c29	NA	11.1483
22	f	1	a27	a19	12	c	d18	8	NA
23	m	1	a27	a19	12	c	d18	NA	11.6997
24	f	1	a27	a19	12	c	d18	6	NA
28	m	1	a27	a19	12	c	d18	NA	10.5709
35	m	1	a27	a19	12	w	e10	NA	9.25673
36	m	1	a27	a19	12	w	e10	NA	10.9331
37	f	1	a27	a19	12	w	e10	13	NA
38	f	1	a27	a19	12	w	e10	11	NA
40	m	2	a12	a19	21	c	b18	NA	9.09667
43	f	2	a12	a19	21	c	b18	13	NA
44	m	2	a12	a19	21	c	b18	NA	6.05546
45	f	2	a12	a19	21	c	b18	7	NA
49	m	2	a12	a19	21	w	c08	NA	6.20866
53	m	2	a12	a19	21	w	c08	NA	5.34954
56	f	2	a12	a19	21	w	c08	4	NA
57	f	2	a12	a19	21	w	c08	13	NA
59	f	2	a12	a19	21	c	d11	8	NA
61	f	2	a12	a19	21	c	d11	6	NA
62	f	2	a12	a19	21	c	d11	NA	NA
64	m	2	a12	a19	21	c	d11	NA	10.6268
66	f	2	a12	a19	21	c	d11	8	NA
67	m	2	a12	a19	21	c	d11	NA	9.49372
68	f	2	a12	a19	21	w	e28	5	NA
69	f	2	a12	a19	21	w	e28	2	NA
71	m	2	a12	a19	21	w	e28	NA	5.71252
72	f	2	a12	a19	21	w	e28	6	NA
74	m	2	a12	a19	21	w	e28	NA	9.79263
77	f	2	a12	a19	21	w	e28	NA	NA
78	m	3	a20	a2	22	c	b05	NA	8.1261
79	m	3	a20	a2	22	c	b05	NA	13.6829
80	f	3	a20	a2	22	c	b05	6	NA
85	f	3	a20	a2	22	c	b05	6	NA
87	f	3	a20	a2	22	w	c30	10	NA
89	m	3	a20	a2	22	w	c30	NA	8.84561
91	f	3	a20	a2	22	w	c30	4	NA
92	m	3	a20	a2	22	w	c30	NA	5.32522
94	f	3	a20	a2	22	w	c30	8	NA
97	f	3	a20	a2	22	c	d12	8	NA
100	m	3	a20	a2	22	c	d12	NA	7.97286
101	f	3	a20	a2	22	c	d12	10	NA
105	m	3	a20	a2	22	c	d12	NA	8.18644
107	f	3	a20	a2	22	w	e03	3	NA
108	m	3	a20	a2	22	w	e03	NA	12.74
109	f	3	a20	a2	22	w	e03	3	NA
111	f	3	a20	a2	22	w	e03	7	NA
114	m	3	a20	a2	22	w	e03	NA	6.7725
119	m	4	a14	a38	26	c	b09	NA	7.12757
121	m	4	a14	a38	26	c	b09	NA	15.7227
122	f	4	a14	a38	26	c	b09	6	NA
123	f	4	a14	a38	26	c	b09	9	NA
125	f	4	a14	a38	26	c	b09	14	NA
129	f	4	a14	a38	26	w	c06	8	NA
131	m	4	a14	a38	26	w	c06	NA	14.9633
136	m	4	a14	a38	26	w	c06	NA	9.40708
137	f	4	a14	a38	26	c	d29	4	NA
139	m	4	a14	a38	26	c	d29	NA	7.73373
145	m	4	a14	a38	26	w	e15	NA	12.6048
149	m	4	a14	a38	26	w	e15	NA	8.45201
154	m	6	a34	d23	29	c	b11	NA	9.90208
155	f	6	a34	d23	29	c	b11	10	NA
157	f	6	a34	d23	29	c	b11	14	NA
160	m	6	a34	d23	29	c	b11	NA	10.7216
163	f	6	a34	d23	29	c	b11	2	NA
164	m	6	a34	d23	29	w	c20	NA	12.5314
166	f	6	a34	d23	29	w	c20	8	NA
167	f	6	a34	d23	29	w	c20	NA	NA
168	f	6	a34	d23	29	w	c20	2	NA
172	f	6	a34	d23	29	w	c20	NA	NA
174	f	6	a34	d23	29	c	d04	5	NA
175	f	6	a34	d23	29	c	d04	8	NA
177	f	6	a34	d23	29	c	d04	5	NA
178	m	6	a34	d23	29	c	d04	NA	8.01585
180	m	6	a34	d23	29	c	d04	NA	9.22481
184	m	6	a34	d23	29	w	e09	NA	10.0815
185	f	6	a34	d23	29	w	e09	10	NA
186	f	6	a34	d23	29	w	e09	9	NA
187	m	6	a34	d23	29	w	e09	NA	11.8939
193	f	6	a34	d23	29	w	e09	1	NA
194	f	7	a7	a30	33	c	b22	11	NA
195	f	7	a7	a30	33	c	b22	7	NA
196	m	7	a7	a30	33	c	b22	NA	10.4452
199	m	7	a7	a30	33	c	b22	NA	6.35465
200	f	7	a7	a30	33	c	b22	13	NA
201	f	7	a7	a30	33	c	b22	7	NA
205	f	7	a7	a30	33	w	c19	1	NA
206	f	7	a7	a30	33	w	c19	6	NA
207	f	7	a7	a30	33	w	c19	10	NA
208	m	7	a7	a30	33	w	c19	NA	8.63296
209	m	7	a7	a30	33	w	c19	NA	9.44365
210	f	7	a7	a30	33	c	d27	8	NA
211	f	7	a7	a30	33	c	d27	12	NA
212	m	7	a7	a30	33	c	d27	NA	8.72577
214	f	7	a7	a30	33	c	d27	7	NA
219	m	7	a7	a30	33	c	d27	NA	10.367
220	f	7	a7	a30	33	w	e22	14	NA
221	f	7	a7	a30	33	w	e22	4	NA
224	f	7	a7	a30	33	w	e22	7	NA
225	m	7	a7	a30	33	w	e22	NA	7.64893
226	m	7	a7	a30	33	w	e22	NA	7.79421
227	f	7	a7	a30	33	w	e22	NA	NA
229	f	7	a7	a30	33	w	e22	9	NA
231	f	8	a20	a38	34	c	b19	6	NA
233	f	8	a20	a38	34	c	b19	8	NA
235	m	8	a20	a38	34	c	b19	NA	3.33987
237	m	8	a20	a38	34	c	b19	NA	10.6963
238	f	8	a20	a38	34	c	b19	9	NA
240	m	8	a20	a38	34	w	c13	NA	10.2041
241	m	8	a20	a38	34	w	c13	NA	7.6857
244	f	8	a20	a38	34	w	c13	10	NA
247	f	8	a20	a38	34	w	c13	7	NA
248	f	8	a20	a38	34	c	d02	5	NA
249	f	8	a20	a38	34	c	d02	1	NA
253	m	8	a20	a38	34	c	d02	NA	0.5129
255	f	8	a20	a38	34	c	d02	8	NA
256	f	8	a20	a38	34	c	d02	10	NA
257	m	8	a20	a38	34	w	e27	NA	12.2076
258	f	8	a20	a38	34	w	e27	1	NA
259	m	8	a20	a38	34	w	e27	NA	12.1695
263	f	8	a20	a38	34	w	e27	7	NA
264	f	8	a20	a38	34	w	e27	NA	NA
265	f	8	a20	a38	34	w	e27	1	NA
267	m	9	a25	d15	36	c	b10	NA	11.3726
268	f	9	a25	d15	36	c	b10	NA	NA
271	f	9	a25	d15	36	c	b10	11	NA
272	f	9	a25	d15	36	c	b10	8	NA
273	f	9	a25	d15	36	c	b10	8	NA
275	m	9	a25	d15	36	c	b10	NA	8.99064
276	m	9	a25	d15	36	w	c12	NA	11.0801
278	f	9	a25	d15	36	w	c12	7	NA
282	m	9	a25	d15	36	w	c12	NA	8.10207
285	f	9	a25	d15	36	w	c12	7	NA
288	f	9	a25	d15	36	c	d09	10	NA
291	f	9	a25	d15	36	c	d09	6	NA
292	m	9	a25	d15	36	c	d09	NA	13.3511
293	f	9	a25	d15	36	c	d09	2	NA
294	m	9	a25	d15	36	c	d09	NA	2.17964
295	f	9	a25	d15	36	w	e08	1	NA
298	m	9	a25	d15	36	w	e08	NA	6.73725
300	f	9	a25	d15	36	w	e08	2	NA
303	f	10	a39	d23	38	c	b30	3	NA
305	m	10	a39	d23	38	c	b30	NA	10.1916
308	f	10	a39	d23	38	c	b30	1	NA
309	f	10	a39	d23	38	c	b30	1	NA
310	m	10	a39	d23	38	c	b30	NA	6.10093
317	m	10	a39	d23	38	w	c17	NA	9.93208
318	m	10	a39	d23	38	w	c17	NA	7.26838
321	f	11	a14	c26	38	c	b15	1	NA
324	m	11	a14	c26	38	c	b15	NA	12.9151
326	m	11	a14	c26	38	c	b15	NA	8.34923
327	f	11	a14	c26	38	c	b15	1	NA
328	m	11	a14	c26	38	w	c23	NA	6.5053
329	f	11	a14	c26	38	w	c23	3	NA
330	f	11	a14	c26	38	w	c23	4	NA
332	f	11	a14	c26	38	w	c23	9	NA
333	m	11	a14	c26	38	w	c23	NA	6.70538
335	f	11	a14	c26	38	w	c23	1	NA
337	f	11	a14	c26	38	w	c23	10	NA
338	f	11	a14	c26	38	c	d20	1	NA
342	m	11	a14	c26	38	c	d20	NA	11.0437
345	m	11	a14	c26	38	c	d20	NA	9.28235
347	f	11	a14	c26	38	w	e29	1	NA
350	m	11	a14	c26	38	w	e29	NA	9.56711
353	m	11	a14	c26	38	w	e29	NA	11.2547
356	m	12	a34	a37	40	c	d08	NA	13.1376
358	m	12	a34	a37	40	c	d08	NA	9.95669
359	f	12	a34	a37	40	c	d08	6	NA
362	f	12	a34	a37	40	c	d08	11	NA
366	m	12	a34	a37	40	w	e05	NA	10.8027
367	f	12	a34	a37	40	w	e05	7	NA
368	m	12	a34	a37	40	w	e05	NA	14.1647
369	f	12	a34	a37	40	w	e05	1	NA
370	f	12	a34	a37	40	w	e05	7	NA
375	f	13	c16	d26	41	c	b23	14	NA
376	m	13	c16	d26	41	c	b23	NA	5.39411
378	m	13	c16	d26	41	c	b23	NA	13.5152
380	m	13	c16	d26	41	c	b23	NA	4.43692
383	f	13	c16	d26	41	c	b23	7	NA
384	f	13	c16	d26	41	w	c03	NA	NA
385	f	13	c16	d26	41	w	c03	7	NA
387	m	13	c16	d26	41	w	c03	NA	7.777
389	f	13	c16	d26	41	w	c03	7	NA
390	f	13	c16	d26	41	w	c03	7	NA
392	m	13	c16	d26	41	w	c03	NA	7.93223
394	m	13	c16	d26	41	c	d10	NA	10.9449
395	f	13	c16	d26	41	c	d10	NA	NA
399	f	13	c16	d26	41	c	d10	6	NA
400	m	13	c16	d26	41	c	d10	NA	6.84167
401	f	13	c16	d26	41	c	d10	10	NA
403	f	13	c16	d26	41	c	d10	9	NA
405	f	13	c16	d26	41	w	e11	NA	NA
406	f	13	c16	d26	41	w	e11	11	NA
407	m	13	c16	d26	41	w	e11	NA	3.48801
410	f	13	c16	d26	41	w	e11	11	NA
412	m	13	c16	d26	41	w	e11	NA	8.1846
413	f	13	c16	d26	41	w	e11	12	NA
414	m	15	a35	a30	43	c	b04	NA	7.17615
417	f	15	a35	a30	43	c	b04	8	NA
418	f	15	a35	a30	43	c	b04	6	NA
419	m	15	a35	a30	43	c	b04	NA	8.31796
421	f	15	a35	a30	43	c	b04	5	NA
424	f	15	a35	a30	43	w	c02	5	NA
429	m	15	a35	a30	43	w	c02	NA	4.77379
430	f	15	a35	a30	43	w	c02	NA	NA
431	f	15	a35	a30	43	w	c02	4	NA
432	f	15	a35	a30	43	w	c02	5	NA
433	f	15	a35	a30	43	w	c02	10	NA
434	f	15	a35	a30	43	c	d15	3	NA
435	f	15	a35	a30	43	c	d15	15	NA
440	m	15	a35	a30	43	c	d15	NA	12.0977
443	f	15	a35	a30	43	c	d15	8	NA
445	f	15	a35	a30	43	w	e30	NA	NA
446	f	15	a35	a30	43	w	e30	4	NA
450	m	15	a35	a30	43	w	e30	NA	3.99929
452	f	15	a35	a30	43	w	e30	1	NA
453	f	15	a35	a30	43	w	e30	8	NA
455	f	16	a12	d15	44	c	b17	4	NA
456	m	16	a12	d15	44	c	b17	NA	10.3984
458	f	16	a12	d15	44	c	b17	5	NA
460	m	16	a12	d15	44	c	b17	NA	9.03329
463	f	16	a12	d15	44	c	b17	12	NA
464	m	16	a12	d15	44	w	c24	NA	4.78059
466	f	16	a12	d15	44	w	c24	3	NA
468	f	16	a12	d15	44	w	c24	7	NA
470	m	16	a12	d15	44	w	c24	NA	7.76187
471	f	16	a12	d15	44	w	c24	NA	NA
472	f	16	a12	d15	44	w	c24	7	NA
474	f	16	a12	d15	44	c	d07	6	NA
475	f	16	a12	d15	44	c	d07	5	NA
479	m	16	a12	d15	44	c	d07	NA	4.12904
481	m	16	a12	d15	44	c	d07	NA	8.36508
483	f	16	a12	d15	44	c	d07	5	NA
484	f	16	a12	d15	44	w	e12	2	NA
485	f	16	a12	d15	44	w	e12	2	NA
487	m	16	a12	d15	44	w	e12	NA	6.41481
488	f	16	a12	d15	44	w	e12	2	NA
490	f	16	a12	d15	44	w	e12	8	NA
491	m	16	a12	d15	44	w	e12	NA	4.1149
492	m	17	a25	a37	45	c	b24	NA	16.535
493	f	17	a25	a37	45	c	b24	10	NA
494	f	17	a25	a37	45	c	b24	8	NA
495	f	17	a25	a37	45	c	b24	2	NA
496	m	17	a25	a37	45	c	b24	NA	4.24389
499	f	17	a25	a37	45	c	b24	5	NA
501	f	17	a25	a37	45	c	b24	13	NA
502	f	17	a25	a37	45	w	c26	1	NA
505	m	17	a25	a37	45	w	c26	NA	1.87114
507	m	17	a25	a37	45	w	c26	NA	8.2739
508	f	17	a25	a37	45	w	c26	3	NA
509	f	17	a25	a37	45	w	c26	3	NA
510	f	17	a25	a37	45	c	d26	1	NA
511	f	17	a25	a37	45	c	d26	2	NA
512	m	17	a25	a37	45	c	d26	NA	7.53713
513	f	17	a25	a37	45	c	d26	1	NA
514	m	17	a25	a37	45	c	d26	NA	12.406
515	f	17	a25	a37	45	c	d26	2	NA
516	f	17	a25	a37	45	c	d26	2	NA
518	f	17	a25	a37	45	w	e07	1	NA
522	m	18	a28	d22	46	c	b14	NA	12.7951
525	m	18	a28	d22	46	c	b14	NA	7.77244
529	f	18	a28	d22	46	c	b14	8	NA
530	f	18	a28	d22	46	c	b14	8	NA
533	m	18	a28	d22	46	w	c04	NA	11.8602
534	m	18	a28	d22	46	w	c04	NA	2.40127
535	f	18	a28	d22	46	w	c04	9	NA
537	f	18	a28	d22	46	w	c04	3	NA
540	f	18	a28	d22	46	w	c04	1	NA
541	m	18	a28	d22	46	c	d30	NA	11.9733
543	m	18	a28	d22	46	c	d30	NA	7.49545
545	f	18	a28	d22	46	c	d30	1	NA
546	f	18	a28	d22	46	c	d30	7	NA
551	f	18	a28	d22	46	w	e02	4	NA
552	m	18	a28	d22	46	w	e02	NA	5.90681
553	f	18	a28	d22	46	w	e02	11	NA
554	f	18	a28	d22	46	w	e02	9	NA
556	m	18	a28	d22	46	w	e02	NA	10.6645
561	m	19	a27	a38	46	c	b08	NA	7.19048
562	f	19	a27	a38	46	c	b08	14	NA
565	m	19	a27	a38	46	c	b08	NA	9.01414
566	f	19	a27	a38	46	c	b08	15	NA
569	f	19	a27	a38	46	c	b08	7	NA
570	f	19	a27	a38	46	c	b08	NA	NA
572	f	19	a27	a38	46	w	c07	6	NA
573	f	19	a27	a38	46	w	c07	9	NA
574	m	19	a27	a38	46	w	c07	NA	13.9563
575	f	19	a27	a38	46	w	c07	2	NA
576	m	19	a27	a38	46	w	c07	NA	7.79658
580	m	19	a27	a38	46	c	d24	NA	11.9813
581	f	19	a27	a38	46	c	d24	16	NA
582	m	19	a27	a38	46	c	d24	NA	10.2705
587	f	19	a27	a38	46	c	d24	5	NA
588	f	19	a27	a38	46	c	d24	1	NA
591	f	19	a27	a38	46	w	e01	12	NA
592	m	19	a27	a38	46	w	e01	NA	7.54197
593	f	19	a27	a38	46	w	e01	6	NA
597	m	19	a27	a38	46	w	e01	NA	10.8628
598	f	19	a27	a38	46	w	e01	1	NA
599	f	20	a33	c26	46	c	b12	1	NA
600	f	20	a33	c26	46	c	b12	3	NA
601	f	20	a33	c26	46	c	b12	15	NA
602	f	20	a33	c26	46	c	b12	9	NA
603	f	20	a33	c26	46	c	b12	5	NA
604	f	20	a33	c26	46	c	b12	8	NA
606	m	20	a33	c26	46	c	b12	NA	10.5643
607	m	20	a33	c26	46	w	c15	NA	8.66473
608	f	20	a33	c26	46	w	c15	8	NA
609	f	20	a33	c26	46	w	c15	1	NA
610	f	20	a33	c26	46	w	c15	8	NA
611	f	20	a33	c26	46	w	c15	2	NA
613	f	20	a33	c26	46	w	c15	6	NA
616	m	20	a33	c26	46	c	d13	NA	9.8377
619	f	20	a33	c26	46	c	d13	2	NA
620	m	20	a33	c26	46	c	d13	NA	0.889878
625	m	20	a33	c26	46	w	e04	NA	7.33447
627	f	20	a33	c26	46	w	e04	5	NA
628	m	20	a33	c26	46	w	e04	NA	11.4885
629	f	20	a33	c26	46	w	e04	4	NA
630	f	21	a18	d26	47	c	b02	8	NA
632	m	21	a18	d26	47	c	b02	NA	5.93324
633	f	21	a18	d26	47	c	b02	8	NA
637	m	21	a18	d26	47	c	b02	NA	6.95414
638	f	21	a18	d26	47	c	b02	6	NA
639	f	21	a18	d26	47	w	c27	9	NA
640	f	21	a18	d26	47	w	c27	NA	NA
641	m	21	a18	d26	47	w	c27	NA	1.93331
642	m	21	a18	d26	47	w	c27	NA	0.0644517
643	f	21	a18	d26	47	w	c27	7	NA
644	f	21	a18	d26	47	w	c27	7	NA
649	f	21	a18	d26	47	c	d21	10	NA
650	f	21	a18	d26	47	c	d21	8	NA
655	m	21	a18	d26	47	c	d21	NA	4.56651
656	m	21	a18	d26	47	c	d21	NA	8.53842
659	f	21	a18	d26	47	w	e06	3	NA
660	m	21	a18	d26	47	w	e06	NA	0.902049
661	f	21	a18	d26	47	w	e06	9	NA
662	m	21	a18	d26	47	w	e06	NA	9.14901
663	f	21	a18	d26	47	w	e06	11	NA
666	f	21	a18	d26	47	w	e06	7	NA
670	m	22	a39	d20	48	c	b07	NA	12.6112
671	f	22	a39	d20	48	c	b07	2	NA
674	m	22	a39	d20	48	c	b07	NA	6.5874
677	f	22	a39	d20	48	w	c22	6	NA
679	m	22	a39	d20	48	w	c22	NA	10.208
682	m	22	a39	d20	48	w	c22	NA	11.9966
685	f	23	a24	b15	52	c	d22	8	NA
686	f	23	a24	b15	52	c	d22	9	NA
687	m	23	a24	b15	52	c	d22	NA	5.93467
689	f	23	a24	b15	52	c	d22	5	NA
691	f	23	a24	b15	52	c	d22	NA	NA
694	f	23	a24	b15	52	w	e18	1	NA
695	f	23	a24	b15	52	w	e18	2	NA
697	m	23	a24	b15	52	w	e18	NA	7.10415
700	m	23	a24	b15	52	w	e18	NA	8.16
703	f	25	a16	d13	53	c	b27	6	NA
706	m	25	a16	d13	53	c	b27	NA	13.9595
708	m	25	a16	d13	53	c	b27	NA	12.6607
709	f	25	a16	d13	53	c	b27	6	NA
712	f	25	a16	d13	53	w	c10	NA	NA
713	m	25	a16	d13	53	w	c10	NA	11.0453
714	f	25	a16	d13	53	w	c10	5	NA
716	f	25	a16	d13	53	w	c10	11	NA
717	f	25	a16	d13	53	w	c10	10	NA
722	f	25	a16	d13	53	c	d23	6	NA
723	m	25	a16	d13	53	c	d23	NA	15.3865
724	m	25	a16	d13	53	c	d23	NA	14.677
726	f	25	a16	d13	53	c	d23	8	NA
728	f	25	a16	d13	53	w	e13	2	NA
729	m	25	a16	d13	53	w	e13	NA	9.71553
730	f	25	a16	d13	53	w	e13	1	NA
731	m	25	a16	d13	53	w	e13	NA	4.82077
732	f	25	a16	d13	53	w	e13	1	NA
735	f	26	a7	d20	54	c	b25	5	NA
736	f	26	a7	d20	54	c	b25	11	NA
739	m	26	a7	d20	54	c	b25	NA	5.4135
740	m	26	a7	d20	54	c	b25	NA	5.78428
742	f	26	a7	d20	54	c	b25	7	NA
746	m	26	a7	d20	54	w	c01	NA	8.54721
748	m	26	a7	d20	54	w	c01	NA	7.24073
751	f	26	a7	d20	54	w	c01	6	NA
753	f	26	a7	d20	54	w	c01	6	NA
755	m	27	c16	a37	55	c	d17	NA	11.6518
756	f	27	c16	a37	55	c	d17	4	NA
757	f	27	c16	a37	55	c	d17	4	NA
759	m	27	c16	a37	55	c	d17	NA	10.2992
766	f	27	c16	a37	55	w	e19	10	NA
768	m	27	c16	a37	55	w	e19	NA	7.58182
769	m	27	c16	a37	55	w	e19	NA	11.5925
770	f	27	c16	a37	55	w	e19	11	NA
771	f	28	a18	c27	55	c	b28	9	NA
772	f	28	a18	c27	55	c	b28	3	NA
774	f	28	a18	c27	55	c	b28	9	NA
776	f	28	a18	c27	55	c	b28	7	NA
777	m	28	a18	c27	55	c	b28	NA	0.587438
779	m	28	a18	c27	55	c	b28	NA	6.01708
781	m	28	a18	c27	55	w	c14	NA	1.69803
782	m	28	a18	c27	55	w	c14	NA	0.0573323
783	f	28	a18	c27	55	w	c14	1	NA
788	f	28	a18	c27	55	w	c14	8	NA
789	f	28	a18	c27	55	w	c14	1	NA
790	f	28	a18	c27	55	w	c14	10	NA
791	f	28	a18	c27	55	c	d16	5	NA
792	f	28	a18	c27	55	c	d16	NA	NA
793	m	28	a18	c27	55	c	d16	NA	0.14493
795	f	28	a18	c27	55	c	d16	6	NA
798	f	28	a18	c27	55	c	d16	8	NA
801	m	28	a18	c27	55	w	e17	NA	0.532748
802	f	28	a18	c27	55	w	e17	7	NA
803	f	28	a18	c27	55	w	e17	9	NA
805	f	28	a18	c27	55	w	e17	10	NA
808	m	28	a18	c27	55	w	e17	NA	2.50878
809	f	28	a18	c27	55	w	e17	6	NA
812	m	29	a35	c19	57	c	b20	NA	4.02431
814	f	29	a35	c19	57	c	b20	7	NA
815	f	29	a35	c19	57	c	b20	7	NA
818	m	29	a35	c19	57	c	b20	NA	13.2641
819	f	29	a35	c19	57	c	b20	3	NA
820	f	29	a35	c19	57	w	c11	5	NA
825	m	29	a35	c19	57	w	c11	NA	4.37776
826	m	29	a35	c19	57	w	c11	NA	6.30405
830	m	29	a35	c19	57	c	d05	NA	8.00409
838	f	29	a35	c19	57	c	d05	5	NA
840	m	29	a35	c19	57	w	e23	NA	7.80474
841	f	29	a35	c19	57	w	e23	4	NA
845	m	29	a35	c19	57	w	e23	NA	9.7086
847	f	29	a35	c19	57	w	e23	1	NA
851	f	30	a28	b15	58	c	b16	6	NA
854	f	30	a28	b15	58	c	b16	7	NA
857	m	30	a28	b15	58	c	b16	NA	7.45437
861	m	30	a28	b15	58	w	c18	NA	11.2421
865	m	30	a28	b15	58	w	c18	NA	7.8298
870	f	31	a33	d22	58	c	b26	NA	NA
871	f	31	a33	d22	58	c	b26	9	NA
874	f	31	a33	d22	58	c	b26	8	NA
875	m	31	a33	d22	58	c	b26	NA	3.05439
876	m	31	a33	d22	58	c	b26	NA	11.0969
878	f	31	a33	d22	58	c	b26	7	NA
880	f	31	a33	d22	58	w	c21	1	NA
881	f	31	a33	d22	58	w	c21	NA	NA
886	m	31	a33	d22	58	w	c21	NA	3.44087
887	f	31	a33	d22	58	w	c21	NA	NA
888	m	31	a33	d22	58	w	c21	NA	4.8497
889	f	31	a33	d22	58	c	d03	4	NA
890	f	31	a33	d22	58	c	d03	3	NA
892	f	31	a33	d22	58	c	d03	13	NA
894	m	31	a33	d22	58	c	d03	NA	6.42473
895	f	31	a33	d22	58	c	d03	2	NA
897	m	31	a33	d22	58	w	e20	NA	4.9294
898	f	31	a33	d22	58	w	e20	5	NA
901	f	31	a33	d22	58	w	e20	7	NA
903	m	31	a33	d22	58	w	e20	NA	10.7311
906	f	32	a13	b17	59	c	b13	7	NA
909	f	32	a13	b17	59	c	b13	4	NA
911	f	32	a13	b17	59	c	b13	NA	NA
912	m	32	a13	b17	59	c	b13	NA	8.53245
913	f	32	a13	b17	59	c	b13	8	NA
915	f	32	a13	b17	59	w	c28	3	NA
916	f	32	a13	b17	59	w	c28	5	NA
918	m	32	a13	b17	59	w	c28	NA	5.36334
919	m	32	a13	b17	59	w	c28	NA	7.30264
922	f	32	a13	b17	59	w	c28	6	NA
923	m	32	a13	b17	59	c	d28	NA	7.64068
924	f	32	a13	b17	59	c	d28	1	NA
925	f	32	a13	b17	59	c	d28	2	NA
927	f	32	a13	b17	59	c	d28	5	NA
928	m	32	a13	b17	59	c	d28	NA	5.5554
930	f	32	a13	b17	59	c	d28	4	NA
932	m	32	a13	b17	59	w	e21	NA	6.98101
935	m	32	a13	b17	59	w	e21	NA	8.02007
937	f	32	a13	b17	59	w	e21	1	NA
938	f	32	a13	b17	59	w	e21	1	NA
939	f	33	a16	c27	61	c	b06	13	NA
940	f	33	a16	c27	61	c	b06	7	NA
941	f	33	a16	c27	61	c	b06	2	NA
943	f	33	a16	c27	61	c	b06	7	NA
944	m	33	a16	c27	61	c	b06	NA	0.843108
946	m	33	a16	c27	61	c	b06	NA	1.67145
948	f	33	a16	c27	61	c	b06	NA	NA
950	f	33	a16	c27	61	w	c09	NA	NA
951	m	33	a16	c27	61	w	c09	NA	15.2563
953	m	33	a16	c27	61	w	c09	NA	8.93201
954	f	33	a16	c27	61	w	c09	13	NA
956	f	33	a16	c27	61	w	c09	6	NA
957	f	33	a16	c27	61	w	c09	7	NA
959	f	33	a16	c27	61	c	d19	6	NA
960	f	33	a16	c27	61	c	d19	NA	NA
961	m	33	a16	c27	61	c	d19	NA	5.97787
962	m	33	a16	c27	61	c	d19	NA	7.40957
965	f	33	a16	c27	61	c	d19	1	NA
967	f	33	a16	c27	61	c	d19	6	NA
969	f	33	a16	c27	61	w	e26	NA	NA
970	m	33	a16	c27	61	w	e26	NA	6.39693
971	f	33	a16	c27	61	w	e26	6	NA
972	f	33	a16	c27	61	w	e26	NA	NA
974	f	33	a16	c27	61	w	e26	8	NA
977	m	33	a16	c27	61	w	e26	NA	4.62071
978	f	33	a16	c27	61	w	e26	6	NA
980	m	34	a24	c19	62	c	b21	NA	5.9379
983	f	34	a24	c19	62	c	b21	6	NA
984	f	34	a24	c19	62	c	b21	6	NA
985	f	34	a24	c19	62	c	b21	6	NA
987	m	34	a24	c19	62	c	b21	NA	6.1073
989	m	34	a24	c19	62	w	c16	NA	7.32274
995	m	34	a24	c19	62	w	c16	NA	5.91414
998	m	34	a24	c19	62	c	d14	NA	7.31718
999	f	34	a24	c19	62	c	d14	7	NA
1000	f	34	a24	c19	62	c	d14	6	NA
1001	f	34	a24	c19	62	c	d14	6	NA
1003	f	34	a24	c19	62	c	d14	1	NA
1006	f	34	a24	c19	62	w	e24	1	NA
1008	f	34	a24	c19	62	w	e24	9	NA
1014	f	34	a24	c19	62	w	e24	8	NA
1015	m	34	a24	c19	62	w	e24	NA	7.29386
1016	f	35	a13	d13	62	c	b01	10	NA
1017	f	35	a13	d13	62	c	b01	9	NA
1018	m	35	a13	d13	62	c	b01	NA	16.2584
1019	m	35	a13	d13	62	c	b01	NA	8.47518
1021	f	35	a13	d13	62	w	c05	1	NA
1023	f	35	a13	d13	62	w	c05	10	NA
1024	m	35	a13	d13	62	w	c05	NA	13.1647
1025	f	35	a13	d13	62	w	c05	12	NA
1026	m	35	a13	d13	62	w	c05	NA	9.24605
1027	f	35	a13	d13	62	w	c05	7	NA
1028	f	35	a13	d13	62	c	d06	10	NA
1030	m	35	a13	d13	62	c	d06	NA	7.33262
1032	f	35	a13	d13	62	c	d06	1	NA
1033	m	35	a13	d13	62	c	d06	NA	9.90274
1036	m	35	a13	d13	62	w	e14	NA	12.0492
1038	m	35	a13	d13	62	w	e14	NA	10.4385

## Sheet: Growth tank traits
family	sire	dam	replicate	exp	hatdate	survival	nspawn	mxred
1	a27	a19	1	c	12	1	10.6667	12.7588
1	a27	a19	2	w	12	0.777778	6.5	12.589
1	a27	a19	3	c	12	0.8	7	11.1353
1	a27	a19	4	w	12	0.666667	12	10.0949
2	a12	a19	5	c	21	1	10	7.57607
2	a12	a19	6	w	21	0.777778	8.5	5.7791
2	a12	a19	7	c	21	1	7.33333	10.0603
2	a12	a19	8	w	21	0.888889	4.33333	7.75257
3	a20	a2	9	c	22	0.666667	6	10.9045
3	a20	a2	10	w	22	1	7.33333	7.08542
3	a20	a2	11	c	22	0.75	9	8.07965
3	a20	a2	12	w	22	0.625	4.33333	9.75625
4	a14	a38	13	c	26	0.875	9.66667	11.4252
4	a14	a38	14	w	26	0.666667	8	12.1852
4	a14	a38	15	c	26	0.4	4	7.73373
4	a14	a38	16	w	26	0.333333	NA	10.5284
6	a34	d23	17	c	29	1	8.66667	10.3118
6	a34	d23	18	w	29	0.555556	5	12.5314
6	a34	d23	19	c	29	0.666667	6	8.62033
6	a34	d23	20	w	29	1	6.66667	10.9877
7	a7	a30	21	c	33	0.777778	9.5	8.39994
7	a7	a30	22	w	33	0.7	5.66667	9.03831
7	a7	a30	23	c	33	1	9	9.54641
7	a7	a30	24	w	33	1	8.5	7.72157
8	a20	a38	25	c	34	0.777778	7.66667	7.0181
8	a20	a38	26	w	34	0.777778	8.5	8.9449
8	a20	a38	27	c	34	0.625	6	0.5129
8	a20	a38	28	w	34	0.888889	3	12.1886
9	a25	d15	29	c	36	0.875	9	10.1816
9	a25	d15	30	w	36	1	7	9.5911
9	a25	d15	31	c	36	0.75	6	7.76537
9	a25	d15	32	w	36	0.444444	1.5	6.73724
10	a39	d23	33	c	38	0.666667	1.66667	8.14628
10	a39	d23	34	w	38	0.444444	NA	8.60023
11	a14	c26	35	c	38	0.6	1	10.6321
11	a14	c26	36	w	38	1	5.4	6.60534
11	a14	c26	37	c	38	0.6	1	10.163
11	a14	c26	38	w	38	0.666667	1	10.4109
12	a34	a37	39	c	40	0.75	8.5	11.5471
12	a34	a37	40	w	40	0.666667	5	12.4837
13	c16	d26	41	c	41	1	10.5	7.78206
13	c16	d26	42	w	41	0.875	7	7.85462
13	c16	d26	43	c	41	1	8.33333	8.89327
13	c16	d26	44	w	41	1	11.3333	5.8363
15	a35	a30	45	c	43	0.666667	6.33333	7.74706
15	a35	a30	46	w	43	0.875	6	4.77379
15	a35	a30	47	c	43	0.5	8.66667	12.0977
15	a35	a30	48	w	43	1	4.33333	3.99929
16	a12	d15	49	c	44	0.666667	7	9.71587
16	a12	d15	50	w	44	1	5.66667	6.27123
16	a12	d15	51	c	44	0.875	5.33333	6.24706
16	a12	d15	52	w	44	0.6	3.5	5.26485
17	a25	a37	53	c	45	1	7.6	10.3894
17	a25	a37	54	w	45	0.666667	2.33333	5.07252
17	a25	a37	55	c	45	0.777778	1.6	9.97158
17	a25	a37	56	w	45	0.111111	1	NA
18	a28	d22	57	c	46	0.555556	8	10.2837
18	a28	d22	58	w	46	1	4.33333	7.13071
18	a28	d22	59	c	46	0.875	4	9.73437
18	a28	d22	60	w	46	0.75	8	8.28563
19	a27	a38	61	c	46	1	12	8.10231
19	a27	a38	62	w	46	0.8	5.66667	10.8764
19	a27	a38	63	c	46	0.75	7.33333	11.1259
19	a27	a38	64	w	46	1	6.33333	9.20239
20	a33	c26	65	c	46	0.7	6.83333	10.5643
20	a33	c26	66	w	46	0.666667	5	8.66474
20	a33	c26	67	c	46	0.3	2	5.36379
20	a33	c26	68	w	46	0.75	4.5	9.41146
21	a18	d26	69	c	47	0.888889	7.33333	6.44369
21	a18	d26	70	w	47	1	7.66667	0.998882
21	a18	d26	71	c	47	0.75	9	6.55247
21	a18	d26	72	w	47	0.875	7.5	5.02553
22	a39	d20	73	c	48	0.3	2	9.59931
22	a39	d20	74	w	48	0.444444	6	11.1023
23	a24	b15	75	c	52	0.555556	7.33333	5.93467
23	a24	b15	76	w	52	0.5	1.5	7.63207
25	a16	d13	77	c	53	0.875	6	13.3101
25	a16	d13	78	w	53	0.625	8.66667	11.0453
25	a16	d13	79	c	53	0.666667	7	15.0317
25	a16	d13	80	w	53	0.666667	1.33333	7.26815
26	a7	d20	81	c	54	0.75	7.66667	5.59889
26	a7	d20	82	w	54	1	6	7.89397
27	c16	a37	83	c	55	0.666667	4	10.9755
27	c16	a37	84	w	55	0.6	10.5	9.58715
28	a18	c27	85	c	55	1	7	3.30226
28	a18	c27	86	w	55	1	5	0.87768
28	a18	c27	87	c	55	0.875	6.33333	0.14493
28	a18	c27	88	w	55	0.888889	8	1.52076
29	a35	c19	89	c	57	0.75	5.66667	8.64419
29	a35	c19	90	w	57	0.666667	5	5.3409
29	a35	c19	91	c	57	0.25	5	8.00409
29	a35	c19	92	w	57	0.75	2.5	8.75667
30	a28	b15	93	c	58	0.625	6.5	7.45437
30	a28	b15	94	w	58	0.5	NA	9.53594
31	a33	d22	95	c	58	0.875	8	7.07565
31	a33	d22	96	w	58	0.777778	1	4.14529
31	a33	d22	97	c	58	0.5	5.5	6.42473
31	a33	d22	98	w	58	0.666667	6	7.83026
32	a13	b17	99	c	59	0.6	6.33333	8.53245
32	a13	b17	100	w	59	0.777778	4.66667	6.33299
32	a13	b17	101	c	59	0.666667	3	6.59804
32	a13	b17	102	w	59	0.4	1	7.50054
33	a16	c27	103	c	61	1	7.25	1.25728
33	a16	c27	104	w	61	0.888889	8.66667	12.0942
33	a16	c27	105	c	61	0.875	4.33333	6.69372
33	a16	c27	106	w	61	1	6.66667	5.50882
34	a24	c19	107	c	62	0.6	6	6.0226
34	a24	c19	108	w	62	0.375	NA	6.61844
34	a24	c19	109	c	62	0.5	5	7.31718
34	a24	c19	110	w	62	0.625	6	7.29386
35	a13	d13	111	c	62	0.4	9.5	12.3668
35	a13	d13	112	w	62	0.666667	7.5	11.2054
35	a13	d13	113	c	62	0.6	5.5	8.61768
35	a13	d13	114	w	62	0.444444	NA	11.2439
